# Supplementary material for: Pinb-D1p is an elite allele for improving end-use quality in wheat (Triticum aestivum L.)
Source: Theor Appl Genet. 2022 Sep 29;135(12):4469–81. doi: 10.1007/s00122-022-04232-7 (PMC9734229; doi:10.1007/s00122-022-04232-7)
Supplement: Supplementary file 2 — Supplementary file2 (XLSX 12 kb) [file 122_2022_4232_MOESM2_ESM.xlsx]

## Sheet: Sheet1
Dataset S1 Primers for QTL mapping and sequencing
Primer name	Primer sequence (5' → 3')	Description
INDEL1489469-F	GATCTCGGACATCACGAAGA	construction of genetic linkage map of chromosome 5DS
INDEL1489469-R	CTCCGAAACCCTCTGATACC
INDEL8181683-F	GAAATGAAACAATGGGGGCA
INDEL8181683-R	AGCTTGAAACTAGCTCGTGA
Pina-F	AGGTCAGATTCAGTACACGG	cloning the CDS sequence of Pina-D1
Pina-R	GCAGGCACATGCTGAAATTT
Pinb-F	CCACACACTACAAGGCCAGT	cloning the CDS sequence of Pinb-D1
Pinb-R	TGGGGTTGTACATCTGCTCTC
Pina-Pro-F	ACCTTTTCTTCTCACCGTGG	cloning the promoter region of Pina-D1
Pina-Pro-R	GCAGGCACATGCTGAAATTT
KASP_3609884-F1	GAAGGTGACCAAGTTCATGCTCAGTCACCTGGCCCACAAAA	KASP maker of Pinb-D1p
KASP_3609884-F2	GAAGGTCGGAGTCAACGGATTCAGTCACCTGGCCCACAAAT
KASP_3609884-R	GATAGAATCACAGCGACATTGTGG
KASP_508725730-F1	GAAGGTGACCAAGTTCATGCTCTGGTTGCTGTCTTTGTTGCT	KASP maker of Glu-A1
KASP_508725730-F2	GAAGGTCGGAGTCAACGGATTCTGGTTGCTGTCTTTGTTGCC
KASP_508725730-R	TACTATCCAACTTCTCCATGGCAG
KASP_555857686-F1	GAAGGTGACCAAGTTCATGCTCATCCCATTCGCGCATAATGCTAC	KASP maker of Glu-B1
KASP_555857686-F2	GAAGGTCGGAGTCAACGGATTCATCCCATTCGCGCATAATGCTAT
KASP_555857686-R	TAGGATGACCAAGGTCCTCTTACT
ω-seclin-F1	CCACAACAAGCAGTTCCAAA	markers of wheat-rye 1BL/1RS chromosome translocation
ω-seclin-R1	GGGGAAATGGTAGTTGTGGT
Glu-B3-F1	TTGTTTAAGGCTGACACCCT
Glu-B3-R1	AGATCGACATCCACACAACA
