# Supplementary material for: Pinb-D1p is an elite allele for improving end-use quality in wheat (Triticum aestivum L.)
Source: Theor Appl Genet. 2022 Sep 29;135(12):4469–81. doi: 10.1007/s00122-022-04232-7 (PMC9734229; doi:10.1007/s00122-022-04232-7)
Supplement: Supplementary file 3 — Supplementary file3 (XLSX 16 kb) [file 122_2022_4232_MOESM3_ESM.xlsx]

## Sheet: Sheet1
Dataset S2 The mean data of SDS-SV of RIL population in four environments
RIL	2019-QD	2020-HD	2021-QD	2021-HD
R1	15.3667	13.6	12.6667	10.9333
R2	13.4667	11.8667	14.1	11.8667
R3	20.4	17.2333	17.1	17.5
R4	20.4	18.6667	19.4	17.1333
R5	16.1333	14.0667	13.0667	12.4667
R6	17.4333	13.4333	13.5333	13.4333
R7	17.0333	16.0667	14.8	13.3333
R8	14.6333	14.8	13.8667	13.1333
R9	21.8667	19.0333	18.1333	17.9333
R10	19.3333	15.7333	15.7333	15.8
R11	19.9333	15.2	15.0667	16.1667
R12	21.0667	17.6667	15.7	13.2667
R13	11.4667	12.5	11.5333	11.1667
R14	22.9333	18.3667	16.4	14.9
R15	11.4667	11.3667	11.2333	10.2333
R16	17.3667	16.3333	16.6667	17.7667
R17	18.3	13.5	16.4	16.7333
R18	19.2333	13.5	14.4667	13.8667
R19	8.36667	10.7	9.6	8.9
R20	23.4667	16.1	15.2333	13.3667
R21	19.3333	15.5	16.2667	13.6
R22	13.6333	13.4667	14.1333	14.0333
R23	11.2333	12.6333	11.6667	10.1667
R24	21.7333	17.4667	17.7333	15.3667
R25	19.1	15.5667	15.9667	12.3333
R26	19.7	15.6667	16.5	18.1333
R27	8.43333	12.6	10.2333	9.4
R28	15.7667	17.0333	16.5333	16.2333
R29	14.9	13.0667	12.5	14.2333
R30	19.1	17.0333	14.4667	15.3333
R31	20.8333	16.0333	16.8	16.0667
R32	16.4667	14.4333	13.8333	13.1
R33	16.4	15.4	15.4	14.9
R34	20.0833	17.9667	17.5667	14.2333
R35	14.4333	13.6667	14.2667	11.7667
R36	17.6667	16.4	15.5333	13.8667
R37	17.2333	15.9667	13.0667	9.86667
R38	14.8	13.4667	12.6333	12
R39	22.3667	19.1333	17.3333	15
R40	18.7667	17.2	16.9667	12.7
R41	19.5333	16.0667	16.9	14.1333
R42	23.5	18.3	16.9667	16.1667
R43	18	14.7667	14.8333	13.1667
R44	17.8667	13.9	15.3333	16.3667
R45	9.76667	10.4333	10.6	10.3333
R46	17.4667	15.3333	15.5	15.2667
R47	20.9333	16.4667	15.9667	14
R48	22.4	16.7	16.9333	16
R49	17.4	16.1333	14.4	12.4667
R50	19.3667	14.8	15.1	14.9667
R51	19.1	15.6	14.1333	12.4333
R52	21.1333	17.3	18.2333	15.3333
R53	18.6333	12.7	12.9667	12.5333
R54	23.3667	18.2	17.5	17.8333
R55	10.6	11.0333	9.9	9.13333
R56	9.16667	11.5667	10	9.1
R57	24.3	18.5333	17.2333	17.6333
R58	16.0667	16.6333	15.2	16.6333
R59	11.1667	12.6333	10.5667	10.2667
R60	16.7667	17.2	16.6333	14.9333
R61	15.3333	13.7	14.0333	11.9667
R62	18.6667	17.6667	16.7667	17.6
R63	16.5	16.6333	13.8333	11.2333
R64	21.4333	16.4667	16.4333	16.7667
R65	15.2667	13.9333	12.5667	12.7
R66	17.4333	14.4667	12.4333	13.1333
R67	11.2333	10.5667	9.76667	7.93333
R68	17	15.3	13.5333	13.7333
R69	15.6	14.5333	14.7333	16.1333
R70	21.3333	20	18.4	17.6667
R71	16.7333	14.8333	15.7	17.8667
R72	16.6333	16.9667	16.6333	17
R73	14	15.8333	13.3667	14.3333
R74	11	13.2667	10.5333	9.9
R75	16.2	13.4333	13.3	14.1333
R76	13.7333	14.5333	12.1667	11.6667
R77	9.53333	10.8333	12	8.46667
R78	21.5	16.2333	15.1	14.6667
R79	17.5667	14.2	12.4333	11.9
R80	12.8	12.4333	11.6667	11.2667
R81	10.6667	12.4667	9.83333	11.3667
R82	24.4667	16.9333	17.2333	18.3333
R83	13.8667	13.8333	12.9	12.1333
R84	17.5	16.1	16.4667	16.5667
R85	8.5	12.7	12.2333	9.63333
R86	22.8667	18.4333	19.4333	16.0667
R87	27.5667	20.1667	21.4	18.2333
R88	18.7333	18.3667	17.4	14.1
R89	9.16667	11.1333	9.4	8.9
R90	15.5	13.0333	12.0667	11.3667
R91	15.9333	14.1333	12.6333	12.9333
R92	11.7333	17.3333	14.7	18.2667
R93	11.7	11.9667	10.2333	10.1333
R94	18.2667	17.5	14.9333	12.8333
R95	17.5	15.5	12.3667	10.8
R96	22.7667	19.2333	17.2333	16.3667
R97	21.4	18.0333	17.7333	15.5667
R98	17.5667	16	14.0667	13.6333
R99	15.4	13.8	13.6	13.7
R100	18.5667	16.1	13.8667	13.3
R101	18.5	15.3667	15.1667	15.5667
R102	13.0833	14.2333	12.5333	12.5
R103	14.2667	13.5667	12.7	11.0667
R104	18.3	15.1	13.8667	14.6
R105	13.7667	12.2667	10.7667	13.1333
R106	17.2667	15.5	14.3	11.4667
R107	12.3667	10.7	10.7667	12.2333
R108	20.6333	18.6333	17.1	17.8667
R109	16.0667	13.7667	13.1	12.6667
R110	17.0667	15.9333	13.4667	14.0667
R111	15.0333	13.7667	13	13.5
R112	19.2667	16.8333	17.8667	16.3667
R113	13.5667	12.6667	11.7333	9.76667
R114	18.6	15.6	12.7667	12.7667
R115	21.4667	18.8667	17.9333	13.6
R116	14.4333	11.8333	11.7333	13.0333
R117	21.6	18.7333	17.7333	15.4
R118	13.3333	11.1667	11.5333	11.1667
R119	21.4667	19.5	16.8667	16.4
R120	11.6667	10.1333	8.66667	10.9
R121	15.3	13.3667	11.7333	11.1
R122	14.5667	13.7	12.3667	11.4333
R123	12.7333	14.4	15.7	12.9667
R124	17.2333	15.2667	15	13.1333
R125	18.0333	15.8333	13.7667	16.3667
R126	24	19.1	17.6667	15.8667
R127	22.8667	16.8	14.8667	14.3
R128	24.5667	16.7	14.2667	14.8333
R129	20.3667	15.7333	15.2333	15.9667
R130	20.7333	15.5667	15.3667	15.5
R131	16.3667	14.1333	12.9	12.2
R132	11.9667	11.4667	9.7	9.26667
R133	11.3333	10.8667	10.0333	8.96667
R134	11	12.5333	10.1667	9.5
R135	14.2	12.9333	12.8	11.5
R136	21.2333	17.3333	18.2	16.6
R137	20.5333	16.9	14.8667	14.7667
R138	19.6	14.0333	11.5667	14.5
R139	14.6	13.8667	12.5667	12.6667
R140	16.1667	12.1	12.7	12.8333
R141	18.7	16.5333	15.7	12.8333
R142	18.8333	16.6	12.5	10.0333
R143	18.6667	15.8333	14.2667	14.8667
R144	10.5667	12.6	10.8667	12.3333
R145	20.2667	16.9333	16.8333	13.9333
R146	15.8667	14.8333	13.3	13.2667
R147	21.3333	15.3	15.3333	15.2
R148	9.93333	14.6333	10.7	9.96667
R149	22.1333	19.7333	21.3667	17.0667
R150	20.2667	17.2333	17.9	15.5333
R151	18.5333	15.3333	16.8667	15.6333
R152	20.1	18.3	16.8333	14.5
R153	14.9667	15.3333	15.0667	13.0333
R154	21.2667	16.4	15.7333	15.5333
R155	13.9667	13.1333	13.5	13.6
R156	19.2333	16.7667	14.7333	14.7667
R157	18.2333	15.7333	13.6	14.7667
R158	17.1	15.6	14.2	11.8667
R159	21.4333	18.7667	18.1	17.2
R160	16.4	13.8	17.0333	14.0333
R161	17.1333	14.5	13.6	12.7
R162	19.1333	16.2	15.5333	15.2
R163	16.1667	15.2667	13.6333	15.1333
R164	16.3	14.6667	13.8333	16.1
R165	23.9333	17.7333	17.4333	19.6667
R166	19.4	16.8667	13.8667	16.5
R167	13.0333	14.3667	12.6	12.6
R168	11.0667	12.3333	10.5667	10.2667
R169	23.2	18.7333	18.1	17.6667
R170	21.1667	18.2	15.5667	15.6333
R171	10.4667	13.7333	10.2	9.26667
R172	10.9667	13.5333	10.9667	9.8
R173	13.3	13	12.5333	11
R174	20.3667	17.2333	16.9667	16.1
R175	10.2667	10.1333	9.5	9.1
R176	19.5333	18.7667	15.6333	15.3333
R177	17.0667	16.6667	15.4333	14.1667
R178	21.2333	19.5	17.3333	17.0667
R179	20.3667	17.0333	16.4667	15.6333
R180	18	15.4667	14.1	12.4667
R181	15.6667	13.6667	12.7667	10.2667
R182	14.4333	14.8667	12.6667	11.9
R183	10.8333	13.2667	14.8333	15.7667
R184	19.2333	14.9	10.4667	8.43333
R185	19.3667	19.3667	16.5667	15.3
R186	16.1333	14.1333	13.6333	11.8667
R187	15.2667	14.2333	12.8333	12.7667
R188	19.1333	16.3667	15.3	15.5
R189	12.7333	13.0333	12.5	11.5
