# Supplementary material for: Pinb-D1p is an elite allele for improving end-use quality in wheat (Triticum aestivum L.)
Source: Theor Appl Genet. 2022 Sep 29;135(12):4469–81. doi: 10.1007/s00122-022-04232-7 (PMC9734229; doi:10.1007/s00122-022-04232-7)
Supplement: Supplementary file 4 — Supplementary file4 (XLSX 21 kb) [file 122_2022_4232_MOESM4_ESM.xlsx]

## Sheet: Sheet1
Dataset S3 The Pinb-D1 allele analysis for different groups of wheat materials
Modern cultivars excluding high quality	Pinb-D1 allele
Zhong349	Pinb-D1p
Fengchan3	Pinb-D1p
Pingyuan50	Pinb-D1p
Beijing8	Pinb-D1p
Lankao906	Pinb-D1p
Lunxuan987	Pinb-D1p
Nongda5181	Pinb-D1p
Nongda981	Pinb-D1p
Zhongmai349	Pinb-D1p
Keyi5214	Pinb-D1p
Bima1	Pinb-D1p
Yuejin5	Pinb-D1p
Lankao926	Pinb-D1p
Neixiang5	Pinb-D1p
Zhoumai27	Pinb-D1p
04Luo7427	Pinb-D1p
Lumai22	Pinb-D1p
Luteng1	Pinb-D1p
Xinmai20	Pinb-D1p
Jimai325	Pinb-D1p
Zhengmai98	Pinb-D1p
Linkang22	Pinb-D1p
Shimai12	Pinb-D1p
Leheng639	Pinb-D1p
Nongda212	Pinb-D1p
Nongda408	Pinb-D1p
Nongda211	Pinb-D1p
Heng10S29-2	Pinb-D1b
Jinan13	Pinb-D1b
Tainong2419	Pinb-D1b
Laokanaizao8	Pinb-D1b
3672	Pinb-D1b
Jimai19	Pinb-D1b
Jimai23	Pinb-D1b
Taishan4	Pinb-D1b
Taishan21	Pinb-D1b
Qimai2	Pinb-D1b
Tianhe3	Pinb-D1b
Qinnong142	Pinb-D1b
Xinong556	Pinb-D1b
Xinong558	Pinb-D1b
Ak58	Pinb-D1b
Ji50	Pinb-D1b
Jimai47	Pinb-D1b
Bainong207	Pinb-D1b
Fu4185-1	Pinb-D1b
Fu4185-2	Pinb-D1b
Y29	Pinb-D1b
Chang6878	Pinb-D1b
Nongda3753M	Pinb-D1b
Zhongyu1123	Pinb-D1b
Zhongyu8	Pinb-D1b
Zhoumai16	Pinb-D1b
Zhoumai19	Pinb-D1b
Zhoumai22	Pinb-D1b
Zhoumai23	Pinb-D1b
Zhoumai25	Pinb-D1b
Zhoumai26	Pinb-D1b
Zhoumai30	Pinb-D1b
Luohan7	Pinb-D1b
Linfen5064	Pinb-D1b
Yaomai16	Pinb-D1b
Han6172	Pinb-D1b
Heng4399	Pinb-D1b
Heng6632	Pinb-D1b
Hengguan35	Pinb-D1b
Jinhe9123	Pinb-D1b
Shimai15	Pinb-D1b
Shixin633	Pinb-D1b
Shijiazhuang9	Pinb-D1b
Beijing0045	Pinb-D1b
Nongda413	Pinb-D1b
Nongda3432	Pinb-D1b
Zhongmai875	Pinb-D1b
Xinong822	Pinb-D1b
Xinong9872	Pinb-D1b
Jinan16	Pinb-D1b
Liangxing77	Pinb-D1b
Shannongyoumai3	Pinb-D1b
Taishan23	Pinb-D1b
Dehengfumai8	Pinb-D1b
Luomai31	Pinb-D1b
Pingan8	Pinb-D1b
Puxing5	Pinb-D1b
Yimai6	Pinb-D1b
Zhengnong17	Pinb-D1b
Zhengnong46	Pinb-D1b
Zhoumai18	Pinb-D1b
Ningchun4	Pinb-D1b
Yanzhan4110	Pinb-D1b
Shi4185	Pinb-D1b
Gao5	Pinb-D1b
Liangxing99	Pinb-D1b
Zhou16	Pinb-D1b
Taishan4682	Pinb-D1b
Xinmai0208	Pinb-D1b
Jimai21	Pinb-D1b
Jimai22	Pinb-D1b
Jinamai6	Pinb-D1b
Jining13	Pinb-D1b
Liangxing66	Pinb-D1b
Lumai14	Pinb-D1b
Shannong15	Pinb-D1b
Shannong22	Pinb-D1b
Shannong23	Pinb-D1b
Yan09135	Pinb-D1b
Tanmai98	Pinb-D1b
Shannong28	Pinb-D1b
Cunmai12	Pinb-D1b
Dehongfumai6	Pinb-D1b
Dehongfumai7	Pinb-D1b
Hannong2312	Pinb-D1b
Hansheng923	Pinb-D1b
Heng5218	Pinb-D1b
Huayu198	Pinb-D1b
Jimai06039	Pinb-D1b
Jinfeng7183	Pinb-D1b
Jinhe8431	Pinb-D1b
Xun2016	Pinb-D1b
Kaimai21	Pinb-D1b
Luomai29	Pinb-D1b
Quanmai890	Pinb-D1b
Shannong055843	Pinb-D1b
Shannong0917	Pinb-D1b
Shi5139	Pinb-D1b
Tainong9862	Pinb-D1b
Xinong585	Pinb-D1b
Xianmai68	Pinb-D1b
Xinmai31	Pinb-D1b
Xinyuan9558	Pinb-D1b
Xuke316	Pinb-D1b
Xuke718	Pinb-D1b
Xunong5	Pinb-D1b
Yude1	Pinb-D1b
YuanX208	Pinb-D1b
Zhongjian49	Pinb-D1b
Zhongzhongmai10	Pinb-D1b
Zhongyu7410	Pinb-D1b
Zhongyu9102	Pinb-D1b
Chang4738	Pinb-D1b
Jimai61	Pinb-D1b
Shijiazhuang8	Pinb-D1b
Fengkang2	Pinb-D1b
Luofulin10	Pinb-D1b
Nnongda189	Pinb-D1b
Nongda3534	Pinb-D1b
Xinong94	Pinb-D1b
Luohan13	Pinb-D1b
Shannong20	Pinb-D1b
Shannongfu63	Pinb-D1b
Wennong19	Pinb-D1b
Cunmai1	Pinb-D1b
Ruiquanmai168	Pinb-D1b
Zhoumai31	Pinb-D1b
Zhumai328	Pinb-D1b
Zhengmai1817	Pinb-D1b
Jinmai31	Pinb-D1b
Jin47	Pinb-D1b
TaiBalmegg/Di13F6	Pinb-D1a
Nongda3097	Pinb-D1a
Nongda3338	Pinb-D1a
AS1511	Pinb-D1a
Xinong2208	Pinb-D1a
Lumai23	Pinb-D1a
CB037	Pinb-D1a
4332	Pinb-D1a
Jing411	Pinb-D1a
Yumai8679	Pinb-D1a
NZ26	Pinb-D1a
8762	Pinb-D1a
Luzi238	Pinb-D1a
Fierlder	Pinb-D1a
Zhongyu6	Pinb-D1a
Zhoumai17	Pinb-D1a
C07	Pinb-D1a
Anhui3	Pinb-D1a
S11-7	Pinb-D1a
S11-9	Pinb-D1a
Lai4671-1	Pinb-D1a
Lai4671	Pinb-D1a
Lai4671-2	Pinb-D1a
Laiyang4671	Pinb-D1a
Lumai11	Pinb-D1a
Lumai15	Pinb-D1a
Taishan5	Pinb-D1a
Fengwu981	Pinb-D1a
Junda129	Pinb-D1a
Lankao198	Pinb-D1a
Luomai23	Pinb-D1a
Luomai24	Pinb-D1a
Pingan7	Pinb-D1a
Pingan9	Pinb-D1a
Tianmin198	Pinb-D1a
Tianmin298	Pinb-D1a
Weilai0818	Pinb-D1a
Xinmai208	Pinb-D1a
Lumai21	Pinb-D1a
291	Pinb-D1a
Nongda6554	Pinb-D1a
Chinese spring	Pinb-D1a
Yuong201	Pinb-D1a
Taifen3/3097F7	Pinb-D1a
Luoning3	Pinb-D1a
Lumai13	Pinb-D1a
Taishan4606	Pinb-D1a
Yannong24	Pinb-D1a
04Zhong36	Pinb-D1a
07Zhong36	Pinb-D1a
Guanmai1	Pinb-D1a
Huapei8	Pinb-D1a
Huayu116	Pinb-D1a
Ji729	Pinb-D1a
Lankao679	Pinb-D1a
Pingan3	Pinb-D1a
Pingan998	Pinb-D1a
Ru0319	Pinb-D1a
Weike2	Pinb-D1a
Wen9629	Pinb-D1a
Xinmai2111	Pinb-D1a
Xinmai9	Pinb-D1a
Yan99102	Pinb-D1a
Yangao21	Pinb-D1a
Yujiao6	Pinb-D1a
Yumai49-198	Pinb-D1a
Yuzhan4	Pinb-D1a
Zhengmai9045	Pinb-D1a
Zhongyuan18	Pinb-D1a
Zhongmai175	Pinb-D1a
Longmai330	Pinb-D1a
XinnongD1p	Pinb-D1a
Xinong9833	Pinb-D1a
Xiaoyan6	Pinb-D1a
Nongda139	Pinb-D1a
Yanxia1	Pinb-D1a
Lumai1	Pinb-D1a
Mingxian169	Pinb-D1a
Wen9519	Pinb-D1a
LuoPH02	Pinb-D1a
Jimai585	Pinb-D1a
Yikemai5	Pinb-D1a

## Sheet: Sheet2
Dataset S3 The Pinb-D1 allele analysis for different groups of wheat materials
High quality cultivars	Pinb-D1 allele
Zhongyou206	Pinb-D1p
Hesheng2	Pinb-D1p
Luomai8	Pinb-D1p
Zhengmai7698	Pinb-D1p
Huaihe16132	Pinb-D1p
Xinong529	Pinb-D1b
Xinong3517	Pinb-D1b
Shannong21	Pinb-D1b
Yannong21	Pinb-D1b
Jimai20	Pinb-D1b
Xinong889	Pinb-D1b
Shijiazhuang54	Pinb-D1b
Liaochun10	Pinb-D1b
Yannong23	Pinb-D1b
Bonong6	Pinb-D1b
Xinmai26	Pinb-D1b
Wunong6	Pinb-D1b
Nongda753	Pinb-D1b
Zhengpinmai8	Pinb-D1b
Zhoumai32	Pinb-D1b
Yunhan805	Pinb-D1b
Yunhan20410	Pinb-D1b
Nongda179	Pinb-D1b
Shan627	Pinb-D1b
Taishan22	Pinb-D1b
Zimai12	Pinb-D1b
Nongda3753	Pinb-D1b
Xinong9718	Pinb-D1b
Tainong2987	Pinb-D1b
Yannong19	Pinb-D1b
Han105284	Pinb-D1b
Shi4366	Pinb-D1b
Zhoumai24	Pinb-D1b
Linfen138	Pinb-D1b
Linfeng3	Pinb-D1b
Linyou2069	Pinb-D1b
Tai10604	Pinb-D1b
Gaoyou2018	Pinb-D1b
Shiyou20	Pinb-D1b
Xiaoyan166	Pinb-D1b
Shunmai1718	Pinb-D1b
Yumai34	Pinb-D1b
Xinong979	Pinb-D1b
Zhengmai9023	Pinb-D1b
Zhoumai36	Pinb-D1b
Cunmai5	Pinb-D1b
Xinmai45	Pinb-D1b
Jimai44	Pinb-D1b
Xinong511	Pinb-D1b
Zhengmai119	Pinb-D1b
Anke1405	Pinb-D1b
Wanfeng269	Pinb-D1b
Xinong20	Pinb-D1b
Anke157	Pinb-D1b
Fengdecunmai24	Pinb-D1b
Huaihe13068	Pinb-D1b
Xinong364	Pinb-D1b
Shannong116	Pinb-D1b
Fanmai26	Pinb-D1b
Fanmai27	Pinb-D1b
Xinmai58	Pinb-D1b
Xinnong9799	Pinb-D1b
Anke1605	Pinb-D1b
Annong859	Pinb-D1b
XinongA3	Pinb-D1b
Fumai1008	Pinb-D1b
Liumai521	Pinb-D1b
Anke1703	Pinb-D1b
Anke1704	Pinb-D1b
Xinong1125	Pinb-D1b
Mingyu62	Pinb-D1b
Baofeng1707	Pinb-D1b
Zhongmai225	Pinb-D1b
Gaoyou5218	Pinb-D1b
Zhongmai578	Pinb-D1b
Fengdecunmai21	Pinb-D1b
Huaichuan709	Pinb-D1b
Jimai68	Pinb-D1b
Kexing3302	Pinb-D1b
Fumai368	Pinb-D1b
Jinan17	Pinb-D1b
Shiyou17	Pinb-D1b
Shannong111	Pinb-D1b
Zhouyuan9369	Pinb-D1b
Taikemai33	Pinb-D1b
Yunong416	Pinb-D1b
954072	Pinb-D1b
Jimai229	Pinb-D1b
Gaocheng9411	Pinb-D1b
Jimai713	Pinb-D1b
Wenmai6	Pinb-D1a
Shannong12	Pinb-D1a
Kenong2009	Pinb-D1a
Zhongyou9507	Pinb-D1a
Fanyumai28	Pinb-D1a
Gaoyou5766	Pinb-D1a
Jinyou18	Pinb-D1a
Shiluan02-1	Pinb-D1a
Xinchun44	Pinb-D1a

## Sheet: Sheet3
Dataset S3 The Pinb-D1 allele analysis for different groups of wheat materials
Non-Tibetan wheat landraces	Pinb-D1 allele
s7D49	Pinb-D1p
Baipu	Pinb-D1p
Baiqimai	Pinb-D1p
Baituzitou	Pinb-D1p
Banjiemang	Pinb-D1p
Bihongmai	Pinb-D1p
Biansuimai	Pinb-D1p
Dabaipi	Pinb-D1p
Fushanbanjiemang	Pinb-D1p
Fumai	Pinb-D1p
Lanhuamai	Pinb-D1p
Louguding	Pinb-D1p
Tongjiabaxiaomai	Pinb-D1p
Youzimai	Pinb-D1p
Baibiansui	Pinb-D1p
Chunxiaomai	Pinb-D1p
Huangxiandalibanmang	Pinb-D1p
Laolaixia	Pinb-D1p
Mazhamai	Pinb-D1p
Xishanbiansui	Pinb-D1p
Xuezao	Pinb-D1p
Yizhimai	Pinb-D1p
Zhongyuanmai	Pinb-D1p
Honggoudou	Pinb-D1p
Chanbuzhi	Pinb-D1b
Qianjiaomai	Pinb-D1b
Sanyuehuang	Pinb-D1b
Shanxibaimai	Pinb-D1b
Sishuisanbamai	Pinb-D1b
Tieganmai	Pinb-D1b
Xinxiangdasui	Pinb-D1b
Yuqiumai	Pinb-D1b
Zaoyangmai	Pinb-D1b
Zhongyuanzhixing	Pinb-D1b
Chixiaomai	Pinb-D1b
Dalibanmang	Pinb-D1b
Hongjinbaoyin	Pinb-D1b
Xiaosanyuehuang	Pinb-D1b
Dabaimai	Pinb-D1a
Gejiaxiang	Pinb-D1a
Liuyuehuang	Pinb-D1a
Wangshuibai	Pinb-D1a
Youbaomai	Pinb-D1a
Aiganzao	Pinb-D1a
Baihuamai	Pinb-D1a
Baihuomai	Pinb-D1a
Baimaizi	Pinb-D1a
Baimangmai	Pinb-D1a
Biantouguangkemai	Pinb-D1a
Chetongzi	Pinb-D1a
Chengduguangtou	Pinb-D1a
Hengai	Pinb-D1a
Hongheshangtou	Pinb-D1a
Hongmai	Pinb-D1a
Hongmangzi	Pinb-D1a
Hongqiangchang	Pinb-D1a
Hongxumai	Pinb-D1a
Huangxiangguo	Pinb-D1a
Huangshuibai	Pinb-D1a
Jiayou	Pinb-D1a
Jiangdongmen	Pinb-D1a
Mangxiaomai	Pinb-D1a
Paozimai	Pinb-D1a
Qiangchangmai	Pinb-D1a
Sankecun	Pinb-D1a
Shuilizhan	Pinb-D1a
Songyanghongmai1	Pinb-D1a
Zaowutian	Pinb-D1a
Zhuozhouxiaomai	Pinb-D1a
Zijiehong	Pinb-D1a
Zipi	Pinb-D1a
Honglaomai	Pinb-D1a
Zaoxiaomai	Pinb-D1a

## Sheet: Sheet4
Dataset S3 The Pinb-D1 allele analysis for different groups of wheat materials
Tibetan wheat landraces	Pinb-D1 allele
Duilongdeqing1521	Pinb-D1p
AS2064	Pinb-D1p
As2065	Pinb-D1p
Rikazelasa1373	Pinb-D1p
Jiachazheda28	Pinb-D1p
XM001274	Pinb-D1p
Longzisuisuixiaomai24	Pinb-D1p
Zang1817	Pinb-D1p
Rikaze54	Pinb-D1p
Jiachazheda37	Pinb-D1b
Langxianzheda47	Pinb-D1b
Longzizheda9	Pinb-D1b
As1284	Pinb-D1a
AS1525	Pinb-D1a
AS1407	Pinb-D1a
Motuoxiaomai	Pinb-D1a
AS1772	Pinb-D1a
AS2050	Pinb-D1a
As1500	Pinb-D1a
Qushui1340	Pinb-D1a
Qushui1409	Pinb-D1a
As1297	Pinb-D1a
AS1367	Pinb-D1a
Wujiangzhuo	Pinb-D1a
Zhahong	Pinb-D1a
Bianbachunmai6	Pinb-D1a
Chayazheda14	Pinb-D1a
Chayazheda18	Pinb-D1a
Chayazheda19	Pinb-D1a
Chayazheda32	Pinb-D1a
Chayazheda49	Pinb-D1a
Chayusuisuimai2	Pinb-D1a
Chayusuisuimai3	Pinb-D1a
Chayusuisuimai5	Pinb-D1a
Chayuzheda6	Pinb-D1a
Chayuzheda8	Pinb-D1a
Chayusuisuixiaomai32	Pinb-D1a
Jiacha33	Pinb-D1a
Chayusuisuixiaomai34	Pinb-D1a
Jiachazheda39	Pinb-D1a
Jiachazheda55	Pinb-D1a
Jiachazheda9	Pinb-D1a
XM001387	Pinb-D1a
Langxian15	Pinb-D1a
Langxiansuisuixiaomai17	Pinb-D1a
Langxiansuisuixiaomai6	Pinb-D1a
Langxianzheda17	Pinb-D1a
Langxianzheda20	Pinb-D1a
Langxianzheda4	Pinb-D1a
Langxianzheda7	Pinb-D1a
Langxian17	Pinb-D1a
Longzisuisui10	Pinb-D1a
Longzisuisui11	Pinb-D1a
Longzisuisuixiaomai23	Pinb-D1a
Longzizheda15	Pinb-D1a
Longzizheda19	Pinb-D1a
Longzizheda23	Pinb-D1a
Longzizheda27	Pinb-D1a
Longzizheda28	Pinb-D1a
Longzizheda29	Pinb-D1a
Longzizheda32	Pinb-D1a
Longzizheda4	Pinb-D1a
Longzizheda41	Pinb-D1a
Longzizheda48	Pinb-D1a
Longzizheda62	Pinb-D1a
Sangrizheda1	Pinb-D1a
Sangrizheda21	Pinb-D1a
Sangrizheda3	Pinb-D1a
Sangrizheda4	Pinb-D1a
Sangrizheda6	Pinb-D1a
Sangrizheda7	Pinb-D1a
Rikaze8	Pinb-D1a
Zangdong4	Pinb-D1a
