# Supplementary material for: Pinb-D1p is an elite allele for improving end-use quality in wheat (Triticum aestivum L.)
Source: Theor Appl Genet. 2022 Sep 29;135(12):4469–81. doi: 10.1007/s00122-022-04232-7 (PMC9734229; doi:10.1007/s00122-022-04232-7)
Supplement: Supplementary file 5 — Supplementary file5 (XLSX 12 kb) [file 122_2022_4232_MOESM5_ESM.xlsx]

## Sheet: Sheet1
Dataset S4 HMW-GS composition and SDS-SV of wheat materials with Pinb-D1b and Pinb-D1p alleles
Names of wheat materials with Pinb-D1p allele	Glu-A1 locus	Glu-B1 locus	Glu-D1 locus	SDS-SV (mL)
Baituzitou	Null	1Bx7+1By8	1Dx2+1Dy12	15
Huangxiandalibanmang	Null	1Bx7+1By8	1Dx2+1Dy12	15.1
Baibiansui	Null	1Bx7+1By8	1Dx2+1Dy12	16
Louguding	Null	1Bx7+1By8	1Dx2+1Dy12	16
Biansuimai	Null	1Bx7+1By8	1Dx2+1Dy12	16.4
Laolaixia	Null	1Bx7+1By8	1Dx2+1Dy12	17.2
Hesheng2	Null	1Bx7+1By8	1Dx2+1Dy12	17.2
Zhong349	Null	1Bx7+1By8	1Dx2+1Dy12	17.9
Fengchan3	Null	1Bx7+1By8	1Dx2+1Dy12	18.4
Lumai22	Null	1Bx7+1By8	1Dx2+1Dy12	18.9
Keyi5214	Null	1Bx7+1By8	1Dx2+1Dy12	19.2
Xishanbiansui	Null	1Bx7+1By8	1Dx2+1Dy12	19.2
Fumai	Null	1Bx7+1By8	1Dx2+1Dy12	19.6
Youzimai	Null	1Bx7+1By8	1Dx2+1Dy12	19.7
Bima1	Null	1Bx7+1By8	1Dx2+1Dy12	20.4
Yuejin5	Null	1Bx7+1By8	1Dx2+1Dy12	20.4
Dabaipi	Null	1Bx7+1By8	1Dx2+1Dy12	20.6
Zhongmai349	Null	1Bx7+1By8	1Dx2+1Dy12	21.4
Xuezao	Null	1Bx7+1By8	1Dx2+1Dy12	21.6
Tongjiabaxiaomai	Null	1Bx7+1By8	1Dx2+1Dy12	23
Mazhamai	Null	1Bx7+1By8	1Dx2+1Dy12	23
Baipu	Null	1Bx7+1By8	1Dx2+1Dy12	23.9
Longzisuisuixiaomai	Null	1Bx7+1By8	1Dx2+1Dy12	24.2
Baiqimai	Null	1Bx7+1By8	1Dx2+1Dy12	24.4
Mean				19.5

## Sheet: Sheet2
Dataset S4 HMW-GS composition and SDS-SV of 33 Pinb-D1b and 24 Pinb-D1p wheat materials
Names of wheat materials with Pinb-D1b allele	Glu-A1 locus	Glu-B1 locus	Glu-D1 locus	SDS-SV (mL)
Shixin633	Null	1Bx7+1By9	1Dx2+1Dy12	14.2
Nongda189	Null	1Bx7+1By9	1Dx2+1Dy12	14.4
Nongda3432	Null	1Bx7+1By9	1Dx2+1Dy12	15.3
Heng10S29-2	Null	1Bx7+1By9	1Dx2+1Dy12	15.6
Shi4185	Null	1Bx7+1By9	1Dx2+1Dy12	16
Shijiazhuang8	Null	1Bx7+1By9	1Dx2+1Dy12	16.2
Shanxibaimai	Null	1Bx7+1By8	1Dx2+1Dy12	16.6
Zhoumai16	Null	1Bx7+1By9	1Dx2+1Dy12	17.6
Dalibanmang	Null	1Bx7+1By8	1Dx2+1Dy12	17.8
Jinhe8431	Null	1Bx7+1By9	1Dx2+1Dy12	18.4
Nongda3432	Null	1Bx7+1By9	1Dx2+1Dy12	19.2
Hansheng923	Null	1Bx7+1By9	1Dx2+1Dy12	19.2
Fengkang2	Null	1Bx7+1By9	1Dx2+1Dy12	19.2
Tai10604	Null	1Bx7+1By8	1Dx2+1Dy12	19.4
Hengguan35	Null	1Bx7+1By9	1Dx2+1Dy12	19.8
Xun2016	Null	1Bx7+1By9	1Dx2+1Dy12	20.6
Taishan21	Null	1Bx7+1By8	1Dx2+1Dy12	21.9
Yuqiumai	Null	1Bx7+1By8	1Dx2+1Dy12	22
Zhongyu8	Null	1Bx7+1By9	1Dx2+1Dy12	22.2
Luofulin10	Null	1Bx7+1By9	1Dx2+1Dy12	22.4
Jinan13	Null	1Bx7+1By9	1Dx2+1Dy12	22.6
Liangxing99	Null	1Bx7+1By9	1Dx2+1Dy12	23.2
Luohan7	Null	1Bx7+1By9	1Dx2+1Dy12	23.4
Chanbuzhi	Null	1Bx7+1By8	1Dx2+1Dy12	23.8
Xinong822	Null	1Bx7+1By8	1Dx2+1Dy12	23.9
Cunmai12	Null	1Bx7+1By8	1Dx2+1Dy12	24.2
Hongjinbaoyin	Null	1Bx7+1By8	1Dx2+1Dy12	24.2
Yannong19	Null	1Bx7+1By9	1Dx2+1Dy12	25.4
Qinnong142	Null	1Bx7+1By8	1Dx2+1Dy12	26
Xinong529	Null	1Bx7+1By9	1Dx2+1Dy12	26.2
Yaomai16	Null	1Bx7+1By8	1Dx2+1Dy12	28.2
Xinong889	Null	1Bx7+1By9	1Dx2+1Dy12	29.2
Linfeng3	Null	1Bx7+1By9	1Dx2+1Dy12	29.6
Mean				21.1
